# Supplementary material for: Disseminating child abuse clinical decision support among commercial electronic health records: Effects on clinical practice
Source: JAMIA Open. 2023 Apr 13;6(2):ooad022. doi: 10.1093/jamiaopen/ooad022 (PMC10101685; doi:10.1093/jamiaopen/ooad022)
Supplement: ooad022_Supplementary_Data [file ooad022_supplementary_data.zip]

Archive with 3 entries (3 files):
- Appendix B- provider post-survey.docx
- Appendix C- free text comments.docx
- Appendix A- provider pre-survey.docx
